# Supplementary material for: Minimal genetic change in Vibrio cholerae in Mozambique over time: Multilocus variable number tandem repeat analysis and whole genome sequencing
Source: PLoS Negl Trop Dis. 2017 Jun 16;11(6):e0005671. doi: 10.1371/journal.pntd.0005671 (PMC5489214; doi:10.1371/journal.pntd.0005671)
Supplement: S1 Table — (XLSX) [file pntd.0005671.s001.xlsx]

## Sheet: Sheet1
Supplementary Table 1
Isolates for 7th Pandemic Tree
Strain	Country	Year	Accession
4488	India	2006	ERR025369
4600	India	2007	ERR025371
4646	India	2007	ERR025372
4519	India	2005	ERR025374
4536	India	2007	ERR025375
A383	Bangladesh	2002	ERR018121
A488_2	Bangladesh	2006	ERR018128
A487_2	Bangladesh	2007	ERR018182
A10	Bangladesh	1979	ERR025383
A22	Bangladesh	1979	ERR025386
A488_1	Bangladesh	2006	ERR025393
A487_1	Bangladesh	2007	ERR025395
MBN17	India	2004	ERR018123
VC51	India	1992	ERR018124
V212-1	India	1991	ERR018125
V109	India	1990	ERR018126
V5	India	1989	ERR018127
MBRN14	India	2004	ERR018130
PRL18	India	1984	ERR018185
GP60	India	1973	ERR018186
IDHO1726	India	2009	ERR018187
GP152	India	1979	ERR018188
PRL5	India	1980	ERR018189
GP145	India	1979	ERR018191
PRL64	India	1992	ERR018195
4551	India	2007	ERR025357
4623	India	2007	ERR025358
4593	India	2007	ERR025359
4538	India	2007	ERR025360
4339	India	2004	ERR025361
4585	India	2007	ERR025366
4552	India	2007	ERR025368
A155	Mozambique	1991	ERR018150
A154	Mozambique	1991	ERR018151
A152	Mozambique	1991	ERR018152
4121	Vietnam	2004	ERR025362
4113	Vietnam	2003	ERR025364
A5	Angola	1989	ERR025381
A186	Argentina	1992	ERR018158
A201	Argentina	1992	ERR018167
A200	Argentina	1992	ERR018168
A316	Argentina	1993	ERR018177
GP143	Bahrain	1978	ERR018192
4675	Bangladesh	2001	ERR018113
4679	Bangladesh	1999	ERR018114
4663	Bangladesh	2001	ERR018115
4661	Bangladesh	2001	ERR018116
4670	Bangladesh	1991	ERR019883
4672	Bangladesh	2000	ERR019884
A346_2	Bangladesh	1994	ERR018179
4662	Bangladesh	2001	ERR025373
A19	Bangladesh	1975	ERR025385
A346_1	Bangladesh	1994	ERR025392
CIRS101	Bangladesh	2002	ACVW00000000
N16961	Bangladesh	1971	AE003852/AE003853
MJ1485	Bangladesh(M)	1994	ERR018120
MG116025	Bangladesh(M)	1991	ERR018122
A397	Bangladesh(M)	1987	ERR018176
A390	Bangladesh(M)	1987	ERR018181
MG116226	Bangladesh(M)	1991	ERR025396
MJ1236	Bangladesh(M)	1994	CP001485/CP001486
A193	Bolivia	1992	ERR018160
V01_CDC	Chile	1991	ERR576950
V011506_CDC	China	2001	ERR576951
GD196110_CDC	China	1961	ERR576971
D118_CDC	China	1961	ERR576972
AHV1003_CDC	China	2010	ERR576974
956_CDC	China	2001	ERR576975
936_CDC	China	1998	ERR576976
93284_CDC	China	1993	ERR576977
642345_CDC	China	1964	ERR576979
63244_CDC	China	1963	ERR576980
4210_CDC	China	1999	ERR576984
4070_CDC	China	1994	ERR576985
4039_CDC	China	1993	ERR576986
3735_CDC	China	1988	ERR576987
3633_CDC	China	1984	ERR576988
3626_CDC	China	1983	ERR576995
3595_CDC	China	1983	ERR576996
3564_CDC	China	1982	ERR577139
3538_CDC	China	1981	ERR577140
3497_CDC	China	1980	ERR577141
3304_CDC	China	1979	ERR577142
3289_CDC	China	1978	ERR577143
3270_CDC	China	1977	ERR579049
3075_CDC	China	1974	ERR579050
3024_CDC	China	1973	ERR579051
3014_CDC	China	1969	ERR579052
2981_CDC	China	1965	ERR579053
2957_CDC	China	1964	ERR579054
2921_CDC	China	1962	ERR579055
2914_CDC	China	1966	ERR579056
2894_CDC	China	1961	ERR579057
2881_CDC	China	1961	ERR579058
2873_CDC	China	1961	ERR579059
2865_CDC	China	1961	ERR579060
2848_CDC	China	1988	ERR579061
2833_CDC	China	1979	ERR579062
2783_CDC	China	1964	ERR579063
2757_CDC	China	1987	ERR579064
2752_CDC	China	1981	ERR579065
2744_CDC	China	1962	ERR579066
2710_CDC	China	1986	ERR579067
2657_CDC	China	1995	ERR579068
2605_CDC	China	1998	ERR579069
2580_CDC	China	1989	ERR579070
2574_CDC	China	1980	ERR579072
2530_CDC	China	1996	ERR579073
2308_CDC	China	1978	ERR579074
2255_CDC	China	2008	ERR579075
1944_CDC	China	2000	ERR579076
1909_CDC	China	1998	ERR579077
1627_CDC	China	1997	ERR579078
1605_CDC	China	1993	ERR579079
1593_CDC	China	1992	ERR579080
1583_CDC	China	1991	ERR579081
1575_CDC	China	1990	ERR579082
1551_CDC	China	1979	ERR579083
147_CDC	China	2002	ERR579085
143_CDC	China	2001	ERR579086
132_CDC	China	1978	ERR579087
1283_CDC	China	1984	ERR579088
VC2454_CDC	China	2005	ERR579089
VC2248_1_CDC	China	2008	ERR579090
SC2000_CDC	China	2000	ERR579091
SC1998_242_1_CDC	China	1998	ERR579092
JX1998_1306_1_CDC	China	1998	ERR579093
SC1998_098_1_CDC	China	1998	ERR579114
9_CDC	China	2001	ERR579309
129_CDC	China	1994	ERR579311
200106_CDC	China	2001	ERR579313
2578_CDC	China	1985	ERR579919
1525_CDC	China	1994	ERR579986
A184	Colombia	1992	ERR018146
A180	Colombia	1992	ERR018148
A177	Colombia	1992	ERR018149
A185	Colombia	1992	ERR018156
A483	Djibouti	2007	ERR018172
A482	Djibouti	2007	ERR018174
A481	Djibouti	2007	ERR018175
L211	Guinea	2012	ERR386666
2010EL_1792	Haiti	2010	SRR074112
4605	India	2007	ERR018111
4656	India	2006	ERR018112
4322	India	2004	ERR019881
4642	India	2006	ERR019882
A330	India	1993	ERR018119
A131	India	1989	ERR018153
A130	India	1989	ERR018154
GP160	India	1980	ERR025379
A18	India	1977	ERR025384
MO10	India	1992	SRR011083
A6	Indonesia	1957	ERR025382
6312_CDC	Indonesia	1961	ERR576981
6311_CDC	Indonesia	1961	ERR576982
6310_CDC	Indonesia	1961	ERR576983
M66	Indonesia	1937	PRJNA32851
6214	Kakuma	2007	ERR019287
6212	Kakuma	2007	ERR019289
6215	Kakuma	2005	ERR019297
VE1	Kenya	2009	ERR037738
VE2	Kenya	2009	ERR037739
VE3	Kenya	2009	ERR037741
KNC56	Kenya	2010	ERR117577
KNC8880	Kenya	2010	ERR117578
KNC133	Kenya	2007	ERR117579
KNC64	Kenya	2010	ERR117580
KNC8889	Kenya	2010	ERR117581
KNC149	Kenya	2009	ERR117582
KNC158	Kenya	2010	ERR117583
KNC11	Kenya	2010	ERR117586
KNC144	Kenya	2010	ERR117587
KNC147	Kenya	2010	ERR117588
KNC161	Kenya	2009	ERR117590
KNC146	Kenya	2010	ERR117591
KNC157	Kenya	2009	ERR117592
KNC1888	Kenya	2010	ERR117593
KNC156	Kenya	2009	ERR117594
KNC8885	Kenya	2010	ERR117595
KNC124	Kenya	2009	ERR117596
KNC155	Kenya	2010	ERR117597
KNC143	Kenya	2010	ERR117598
KNC8669	Kenya	2010	ERR117599
KNC231	Kenya	2009	ERR117600
KNC205	Kenya	2009	ERR117601
KNC1583	Kenya	2009	ERR117602
KNC241	Kenya	2009	ERR117603
KNC206	Kenya	2009	ERR117604
KNC233	Kenya	2009	ERR117605
KNC8679	Kenya	2008	ERR117606
KNC1420	Kenya	2009	ERR117607
KNC207	Kenya	2009	ERR117609
KNC8675	Kenya	2009	ERR117610
KNC8572	Kenya	2009	ERR117612
KNC1509	Kenya	2009	ERR117613
KNC145	Kenya	2010	ERR117571
KNC135	Kenya	2009	ERR117572
KNC151	Kenya	2010	ERR117573
KNC8884	Kenya	2010	ERR117574
KNC8673	Kenya	2009	ERR114415
KNC8678	Kenya	2009	ERR114416
KNC1709	Kenya	2009	ERR114417
KNC208	Kenya	2009	ERR114418
RC9	Kenya	1985	ACHX00000000
KNE134	Kenya_E	2009	ERR117480
KNE134B	Kenya_E	2009	ERR117482
KNE11B	Kenya_E	2010	ERR117484
KNE170	Kenya_E	2009	ERR117485
KNE3G	Kenya_E	2010	ERR117490
KNE3C	Kenya_E	2010	ERR117473
KNEXX	Kenya_E	2009	ERR117544
KNEXC	Kenya_E	2009	ERR117555
KNEXXH	Kenya_E	2009	ERR117556
KNE168	Kenya_E	2009	ERR117569
7682	Machakos	2009	ERR028066
7684	Machakos	2009	ERR028068
7687	Machakos	2009	ERR028074
7686	Machakos	2009	ERR028075
7685	Machakos	2009	ERR028076
GP140	Malaysia	1978	ERR018193
863_CDC	Mauritania	1986	ERR576978
A232	Mexico	1991	ERR018159
A231	Mexico	1991	ERR018161
1362	Mozambique	2005	ERR025367
B33	Mozambique	2004	ACHZ00000000
1346	Mozambique	2005	ERR025356
1627	Mozambique	2005	ERR025377
A109	NA	1990	ERR018147
6191	Nairobi	2005	ERR019288
6210	Nairobi	2007	ERR019290
6201	Nairobi	2007	ERR019291
6197	Nairobi	2007	ERR019292
6194	Nairobi	2007	ERR019295
6193	Nairobi	2005	ERR019296
VC-1	Nepal	2010	SRR308665
VC-2	Nepal	2010	SRR308690
VC-3	Nepal	2010	SRR308691
VC-4	Nepal	2010	SRR308692
VC-5	Nepal	2010	SRR308693
VC-6	Nepal	2010	SRR308703
VC-7	Nepal	2010	SRR308704
VC-8	Nepal	2010	SRR308705
VC-9	Nepal	2010	SRR308706
VC-10	Nepal	2010	SRR308707
VC-11	Nepal	2010	SRR308708
VC-12	Nepal	2010	SRR308709
VC-13	Nepal	2010	SRR308713
VC-14	Nepal	2010	SRR308715
VC-15	Nepal	2010	SRR308716
VC-16	Nepal	2010	SRR308717
VC-18	Nepal	2010	SRR308721
VC-19	Nepal	2010	SRR308722
VC-20	Nepal	2010	SRR308723
VC-21	Nepal	2010	SRR308724
VC-22	Nepal	2010	SRR308725
VC-25	Nepal	2010	SRR308726
VC-26	Nepal	2010	SRR308727
A4	NI	1973	ERR025380
A27	Peru	1991	ERR025378
A29	Peru	1991	ERR025388
A31	Peru	1991	ERR025389
A32	Peru	1991	ERR025390
C6706_CDC	Peru	1991	ERR576973
X190_CDC	Peru	1991	ERR580006
4784	Tanzania	2009	ERR025370
T21_CDC	Thailand	1990	ERR576970
4110	Vietnam	1995	ERR019879
4111	Vietnam	2002	ERR019880
4122	Vietnam	2007	ERR019885
A241	Vietnam	1989	ERR018169
A245	Vietnam	1989	ERR018171
GP106	W.Germany	1975	ERR018194
Isolates for non-7th pandemic tree
Strain	Country	Year	Accession
Vibrio metoecus 07 2435	USA	2007	GCA_001402165.1
Vibrio metoecus RC341	USA	1998	GCA_000176215.1
Vibrio parilis RC586	USA	1999	GCA_000176715.1
TMA_21	Brazil	1982	GCA_000174295.1
RC385	USA	1998	GCA_000152445.1
VL426	UK	NA	GCA_000174235.1
MZO_2	Bangladesh	2001	GCA_000153985.3
V51	USA	1987	GCA_000152465.2
MZO_3	Bangladesh	2001	GCA_000168935.3
V52_O37	Sudan	1968	GCA_000167935.2
O395	India	1965	GCA_000021625.1
RC27	Indonesia	1991	GCA_000176395.1
A213	Georgia	1984	GCA_001248945.1
A209	Florida	1980	GCA_001256655.1
3247_CN	China	1977	ERR632095
A219	Georgia	1986	GCA_001253615.1
A217	Luisiana	1986	GCA_001248235.1
MAK757	Indonesia	1937	GCA_000153865.1
M66	Indonesia	1937	GCA_000021605.1
A6	Indonesia	1957	GCA_001255575.1
RC9	Kenya	1985	GCA_000174275.1
2010EL_1786	Haiti	2010	GCA_000765415.1
N16961	Bangladesh	1971	AE003852/AE003853
NCTC_8457	Egypt	1930	GCA_000153945.1
BX330286	Australia	1986	GCA_000174335.1
